# Supplementary material for: Soft Multiaxial Strain Mapping Interface with AI-Driven Decoding for Silent Speech in Noise
Source: Cyborg Bionic Syst. 2026 Mar 23;7:0536. doi: 10.34133/cbsystems.0536 (PMC13006734; doi:10.34133/cbsystems.0536)
Supplement: Supplementary 1 — Figs. S1 to S10 Tables S1 to S8 Movies S1 to S6 [file cbsystems.0536.f1.zip]

Archive with 7 entries (7 files):
- 260120_supplementary_materials_v3.docx
- Video1.avi
- Video2.avi
- Video3.avi
- Video4.avi
- Video5.avi
- Video6.avi
